# Supplementary material for: Modeling immune responses to autologous and allogeneic human stem cell–derived islet grafts in vivo
Source: JCI Insight. 2026 Jun 8;11(11):e200738. doi: 10.1172/jci.insight.200738 (PMC13313504; doi:10.1172/jci.insight.200738)
Supplement: Supporting data values [file jciinsight-11-200738-s288.xlsx]

## Sheet: Fig. 2A
Autologous wk 10	Allogeneic wk 10	Autologous wk 15	Allogeneic wk 15	Autologous wk 20	Allogeneic wk 20
40.63	22.63	34.51	45.66	63.64	41.93
12.22	8.06	13.38	37.68	15.2	36.74
18.25	17.51	32.3	42.42	58.97	50.99
	5.33		43.87		48.79
	21.89		50		76.15
	49.08		64.48		86.59

## Sheet: Fig. 2B
Autologous wk 8	Autologous + IAR-TCR T cells + HAg-SAgA wk 8	Autologous + IAR-TCR T cells + T1D-SAgA wk 8	Autologous wk 12	Autologous + IAR-TCR T cells + HAg-SAgA wk 12	Autologous + IAR-TCR T cells + T1D-SAgA wk 12	Autologous wk 16	Autologous + IAR-TCR T cells + HAg-SAgA wk 16	Autologous + IAR-TCR T cells + T1D-SAgA wk 16	Autologous wk 20	Autologous + IAR-TCR T cells + HAg-SAgA wk 20	Autologous + IAR-TCR T cells + T1D-SAgA wk 20
25.47	25.68	15.22	35.36	44.55	16.47	40.07	48.7	36.58	62.7119	48.2707	46.578
6.45	11.88	11.58	26.14	37.54	23.44	17.05	50.79	42.91	27.1289	52.9132	43.6393
10.961	4.49	14.93	30.23	18.47	47.42	40.82	36.29	36.58	41.9554	71.7647	39.2899
17.766	13.67	6.33	73.09	30.29	31.13	45.02	50.51	45.96	51.4768	52.2754	59.2287
18.75	38.078	7.5192	67.66	43.23	24.26	56.12	60.38	60.74	46.4427	46.2051	58.1006
30.984			71.43			67.69			55.7549
29.277			62.62			64.57			76.2248
28.311			35.5			27.88			30.137
25.34			37.43			54.84			54.5343

## Sheet: Fig. 2E
Autologous C-1 wk 6	Allogeneic C-1 wk 6	Autologous C-2 wk 6	Autologous C-1 wk 9	Allogeneic C-1 wk 9	Autologous C-2 wk 9	Autologous C-1 wk 12	Allogeneic C-1 wk 12	Autologous C-2 wk 12	Autologous C-1 wk 15	Allogeneic C-1 wk 15	Autologous C-2 wk 15
46.6	38	18.4	48.9	74	148.9	556.3	286.3	159.6	1713.6	1091.1	340.2
85	37.8	92.7	277.9	110.6	249.7	1086.1	412.3	116	928.7	1378.2	1080.1
271.6	90.3	46.5	750.6	290	59.7	2212.4	753.8	32.7	5070.1		549.1
	154.8	118.1		98.9	163.9		377.9	260.7			151.5
	106.6	80.4		104.2	81.7		902.1	37.2			423.9
	49.8	79.9		55.8	23.5		172	251.7			535.5
		46.9			136.5			27.1			80.5
		80.3			103.6			31.2			32.9
		82.8			41.6			19.4			42.5
		25.8			58.9			28.1
		26.5			23.9
		19.1			45.1

## Sheet: Fig. 2F
Autologous C-1 x axis	Allogeneic x axis	Autologous C-2 x axis	Autologous C-1 wk 12	Allogeneic wk 12	Autologous C-2 wk 12	Autologous C-1 wk 15	Allogeneic wk 15	Autologous C-2 wk 15
70.61	57.92	51.4	556.3	286.3	159.6	1713.6	1091.1	340.2
			1086.1	412.3	116	928.7	1378.2	1080.1
			2212.4	753.8	32.7	5070.1		549.1
				377.9	260.7			151.5
				902.1	37.2			423.9
				172	251.7			535.5
					27.1			80.5
					31.2			32.9
					19.4			42.5
					28.1

## Sheet: Fig. 3C
Autologous	Allogeneic
9.84	14.12
0.9	5.97
0.15	4.02708
1.71	20.8
4.01	28.87
5.81	10.14
1.56

## Sheet: Fig. 3D
Autologous	Allogeneic
41	57
11	21
1	42
30	115
53	52
6	96
31

## Sheet: Fig. 3E
Autologous CD14+ CD16-	Autologous CD14+ CD16+	Autologous CD14- CD16+	Autologous CD68+CD163-	Autologous CD68+CD163+	Autologous CD20+	Autologous CD3+ CD4+	Autologous CD3+ CD8+	Autologous CD3- CD56+	Allogeneic CD14+ CD16-	Allogeneic CD14+ CD16+	Allogeneic CD14- CD16+	Allogeneic CD68+CD163-	Allogeneic CD68+CD163+	Allogeneic CD20+	Allogeneic CD3+ CD4+	Allogeneic CD3+ CD8+	Allogeneic CD3- CD56+
0.829876	0	0	16.5975	2.07469	0.414938	33.1332	24.5431	22.4066	24.7706	1.83486	0	24.7706	5.04587	0.458716	14.2515	23.3632	5.50459
23.9316	0	0	12.8205	3.04348	0	48.6622	10.0334	0.854701	13.0275	5.87156	0	35.0459	10.6422	0	17.2296	15.2475	2.93578
14.2857	0	0	85.7143	0	0	0	0	0	2.95858	0	0.591716	24.2604	0.591716	0.591716	57.7089	13.297	0
22.3529	0	0	12.9412	0	16.4706	42.493	5.7423	0	0.621118	0.621118	0.621118	15.528	18.6335	0	27.2824	31.7238	4.96894
7.14286	0	0	35.7143	0	0	42.8571	7.14286	7.14286	0	0.505051	0.3367	15.6566	20.8754	10.9428	28.1504	21.0078	2.52525
41.6244	2.53807	0	11.1675	3.5533	0	23.6927	15.9012	1.52284	0	0	0.529101	10.582	3.7037	0	39.0463	26.5621	19.5767

## Sheet: Fig. 4D
Autologous	Autologous + IAR T + HAg-SAgA	Autologous + IAR T + T1D-SAgA
0	0.34	4.75
0.53	0.34	0.16
4.15	2.96	6.08
0.15	0.68	0.06
4.7	2.55
2.96
4.15

## Sheet: Fig. 4E
Autologous	Autologous + IAR T + HAg-SAgA	Autologous + IAR T + T1D-SAgA
9.84	1.03	10.35
0.9	9.94	1.16
0.15	3.28	11.09
1.71	2.7	0.48
4.01	6.62
5.81
1.56

## Sheet: Fig. 4F
Autologous	Autologous + IAR T + HAg-SAgA	Autologous + IAR T + T1D-SAgA
0.000516	0.00646	0.022
0.000894	0.00446	0.00373
0	0.0085	0.00322
0	0.00824	0.011
0

[truncated: 20 more sheets: Fig. 5A, Fig. 5B, Fig. 5C, Fig. 5F, Fig. 5G, Fig. 6A, Fig. 6C, Fig. 6D, Fig. 6E, Fig. S1A, Fig. S1B, Fig. S4B, Fig. S4D, Fig. S4F, Fig. S5B, Fig. S5D, Fig. S6A, Fig. S6C, Fig. S7A, Fig. S7F]
